# Supplementary material for: Identification and comprehensive analyses of the CBL and CIPK gene families in wheat (Triticum aestivum L.)
Source: BMC Plant Biol. 2015 Nov 4;15:269. doi: 10.1186/s12870-015-0657-4 (PMC4634908; doi:10.1186/s12870-015-0657-4)
Supplement: Additional file 10: — Probes and selected microarray data in expression analysis. (XLS 66 kb) [file 12870_2015_657_MOESM10_ESM.xls]

## Sheet: Sheet1
Additional file 10：Probes and selected microarray data in expression analysis.The TaCBL and TaCIPK cDNA sequences were used to select the represented probes with blastn in PLEXdb (http://www.plexdb.org/index.php). The microarray datasets were processed using R 3.0.1 with the “Affy” package. Expression intensities were first normalized using the arithmetic RMA normalization method and then used fo…
A: Expression data in figure 3A
Genes	Probes	coleoptile	germinating seed_root	germinating seed_embryo	seedling_root	seedling_crown	seedling_leaf	immature_inflorescence	floral bracts_before anthesis	pistil_before anthesis	anthers_before anthesis	3-5 DAP caryopsis	22 DAP embryo	22 DAP endosperm
TaCBL1	Ta.5272.1.S1_a_at	10.319	10.7297	10.5224	10.3317	10.4743	10.187	10.4584	11.5886	11.7142	10.2327	10.6083	11.0083	10.5756
TaCBL2	Ta.28151.1.A1_at	9.55833	10.1536	9.32867	9.8539	8.80529	9.05401	9.04055	9.76926	9.59939	10.4373	9.63362	8.05865	8.05342
TaCBL3	TaAffx.2888.1.S1_at	5.93328	6.6755	5.4439	6.99037	6.04271	6.42829	6.00121	6.6752	5.54758	5.30972	6.19962	6.26854	7.89574
TaCBL4	TaAffx.65484.2.S1_at	3.38944	4.81057	3.45821	3.8347	3.53922	4.03173	3.34606	4.86355	3.41314	3.77559	3.39748	4.61203	3.26131
TaCBL6	Ta.7702.1.S1_at	10.6795	10.8914	10.4207	10.5354	10.4162	10.7294	10.8975	10.6455	11.3521	12.7842	10.8453	10.8549	10.3085
TaCBL7	Ta.26068.1.A1_at	3.91635	4.9655	3.87196	5.44089	4.09036	3.82631	4.55584	4.22816	4.18259	4.69985	4.05676	5.65527	4.62243
TaCBL9	Ta.8539.1.S1_a_at	5.88562	5.95443	5.46798	5.77825	5.94646	6.36944	5.79427	7.27626	5.80382	8.26231	6.30213	5.90533	6.31912
TaCIPK2	Ta.9542.1.S1_x_at	10.8956	11.0587	11.4715	11.0656	10.9159	10.578	11.0438	11.8571	11.5885	10.2028	10.6877	10.7773	7.69538
TaCIPK3	TaAffx.102000.1.S1_at	4.85467	5.14633	4.70703	5.04817	5.09489	5.0977	6.10042	4.36459	5.87272	4.89395	5.49847	7.50931	6.25575
TaCIPK5	Ta.8400.2.S1_at	4.01814	3.82607	3.72221	3.9581	3.77367	4.72834	3.83433	4.75593	7.84074	11.921	3.8395	3.95085	3.92419
TaCIPK7	TaAffx.121170.1.S1_at	7.64279	7.54774	7.48761	8.11318	7.69574	8.56594	7.2924	7.60573	7.2268	7.899	7.2445	6.92931	7.39091
TaCIPK8	Ta.12443.1.A1_a_at	8.56169	9.56375	8.98989	9.59018	9.28309	9.12181	9.81464	10.2759	10.8348	9.41208	9.5823	9.30898	8.74495
TaCIPK9	Ta.451.1.S1_at	9.18452	8.3355	8.95478	7.18135	8.43424	10.9274	6.24956	11.5513	9.29091	12.1611	8.08414	8.21425	10.052
TaCIPK10	TaAffx.72706.1.A1_at	3.67985	3.99437	4.56691	6.54348	7.82161	9.80776	3.65527	10.8747	3.78607	4.80575	4.10522	3.79333	6.25359
TaCIPK12	Ta.5838.1.A1_at	5.84018	6.64151	6.071	6.902	6.19184	7.34707	5.62919	6.04791	5.94631	9.79059	4.69343	5.6425	5.5453
TaCIPK14	Ta.25609.1.S1_at	7.15112	9.03923	7.60185	6.26153	5.2525	5.59121	5.07186	9.58002	6.28818	4.20498	7.51649	6.30747	5.30127
TaCIPK15	Ta.4936.1.S1_at	9.54937	10.1659	8.86764	7.9814	8.16423	9.76476	7.70778	11.296	9.25511	6.10567	8.19156	6.47851	8.80069
TaCIPK16	Ta.25921.1.A1_at	8.2592	8.83993	8.29895	8.88199	8.26036	8.51674	8.15526	9.71372	10.2632	10.2537	8.2673	10.0598	8.57304
TaCIPK17	TaAffx.3524.1.S1_at	6.70691	7.73784	5.70768	6.9737	6.09657	8.6944	4.40867	7.0609	9.02502	7.25476	6.07767	3.60467	6.02037
TaCIPK19	Ta.144.1.S1_at	5.81003	5.52179	6.48446	5.45086	6.89145	6.75003	6.96583	4.75211	4.46123	7.40253	6.53073	8.7631	5.85532
TaCIPK21	TaAffx.71395.1.S1_at	8.1176	8.75007	7.63925	8.12871	7.6795	8.17295	7.58322	8.73981	8.57862	9.58164	7.07405	7.19898	5.68239
TaCIPK23	Ta.5041.1.S1_at	9.09321	9.87194	8.75745	8.9119	7.91337	9.12095	6.87839	9.2347	10.7167	10.3176	9.05306	8.45149	9.79269
TaCIPK24	Ta.10449.2.S1_at	4.29912	4.67467	4.25289	4.75798	4.59422	4.44363	4.35569	5.14876	4.56443	4.41038	4.43587	4.4424	4.30054
TaCIPK25	Ta.10097.1.S1_at	9.62011	8.77862	9.78304	8.57824	9.83336	9.12407	10.0665	11.2439	8.1779	7.23228	9.41312	9.91689	6.78481
TaCIPK26	Ta.16879.1.S1_at	6.47321	6.69431	6.6452	7.09954	6.81183	7.40484	7.04126	7.1623	6.58795	6.40697	6.15733	6.95561	6.6286
TaCIPK27	Ta.8465.1.S1_at	10.4183	10.3422	10.0047	9.37882	9.75274	10.7451	10.2901	10.8103	11.2977	10.4326	10.4567	10.8494	9.56357
TaCIPK28	Ta.12156.1.A1_at	6.00009	5.19333	5.95782	4.43243	5.35044	6.3521	6.48185	5.57888	6.58933	10.8119	6.01638	5.91971	5.10012
TaCIPK30	Ta.10251.1.A1_at	5.94145	5.84868	5.7255	5.79968	5.801	6.01922	5.91496	6.81293	6.54531	13.3201	5.81251	5.77437	6.00581
TaCIPK31	TaAffx.106682.1.S1_at	5.30487	4.98467	4.78571	5.55471	6.17395	6.90889	6.16933	6.28869	6.69265	7.54772	8.99759	5.79655	5.23817
TaCIPK32	Ta.9589.1.S1_at	8.22511	7.16734	6.95993	7.10159	6.96394	7.77221	7.89213	8.5387	7.56248	5.20386	7.01033	6.40107	5.36041
B: Expression data in figure 3B
Genes	Probes	0h	12h	24h	36h	48h	fc.12h/0	fc.24h/0	fc.36h/0	fc.48h/0	p-value 12/0	p-value 24/0	p-value 36/0	p-value 48/0
TaCBL1	Ta.5272.1.S1_a_at	9.76424	9.27981	9.05794	9.07851	8.95461	-0.484428	-0.706297	-0.685725	-0.809632	0.00114963	0.000136182	5.17191e-05	2.34206e-05
TaCBL2	Ta.28151.1.A1_at	7.85014	8.13858	8.87288	9.16624	8.89717	0.288434	1.02274	1.3161	1.04703	0.0631107	0.00484692	0.000741511	0.00122107
TaCBL3	TaAffx.2888.1.S1_at	6.8216	6.57591	4.3583	4.38552	4.34488	-0.245693	-2.46331	-2.43608	-2.47672	0.074243	0.000328288	2.60726e-05	0.000223794
TaCBL4	TaAffx.65484.2.S1_at	2.81232	2.76261	2.56321	2.53012	2.34627	-0.0497137	-0.249109	-0.282203	-0.466053	0.639256	0.0157077	0.00299646	0.0109016
TaCBL6	Ta.7702.1.S1_at	8.99289	8.67737	8.94009	9.12763	9.45331	-0.315519	-0.052801	0.134743	0.460427	0.156023	0.75093	0.458955	0.0779344
TaCBL7	Ta.26068.1.A1_at	3.03709	3.10028	3.14447	3.01328	3.08727	0.0631835	0.107372	-0.0238094	0.0501818	0.700342	0.307551	0.844274	0.568713
TaCBL9	Ta.8539.1.S1_a_at	3.37502	3.88523	3.90262	3.89144	4.20877	0.510207	0.527599	0.51642	0.833745	0.138191	0.11834	0.133509	0.0425951
TaCIPK2	Ta.9542.1.S1_x_at	8.30089	8.99583	8.73768	8.92201	8.50843	0.694939	0.436786	0.621119	0.207534	0.00200269	0.00734364	0.00137498	0.0848246
TaCIPK3	TaAffx.102000.1.S1_at	4.28742	4.37028	4.15126	4.22964	4.11469	0.0828595	-0.136163	-0.0577755	-0.172725	0.512397	0.428924	0.577791	0.184826
TaCIPK5	Ta.8400.2.S1_at	2.93001	2.52886	2.51445	2.45358	2.46254	-0.40115	-0.415558	-0.476428	-0.467467	0.182726	0.167938	0.131571	0.134542
TaCIPK7	TaAffx.121170.1.S1_at	5.56516	5.57511	5.51716	5.60301	5.11927	0.00995085	-0.0479976	0.0378459	-0.445891	0.924369	0.721166	0.68306	0.0145727
TaCIPK8	Ta.12443.1.A1_a_at	7.55571	7.35651	7.20233	7.32052	7.79124	-0.199205	-0.353389	-0.23519	0.235525	0.16445	0.0445128	0.11784	0.116892
TaCIPK9	Ta.451.1.S1_at	7.94833	8.41382	7.936	7.60555	7.91795	0.465495	-0.0123274	-0.342783	-0.0303791	0.00362882	0.803137	0.00603453	0.638836
TaCIPK10	TaAffx.72706.1.A1_at	3.3902	3.60536	3.40967	3.60999	4.16243	0.215152	0.0194676	0.21979	0.772229	0.333908	0.926161	0.350921	0.0272791
TaCIPK12	Ta.5838.1.A1_at	6.89825	7.53667	5.91538	5.74477	5.36825	0.638415	-0.982873	-1.15349	-1.53	0.00799162	0.00457254	0.00260963	0.00060969
TaCIPK14	Ta.25609.1.S1_at	5.42892	6.5567	5.09578	5.42045	5.5167	1.12778	-0.333135	-0.00846946	0.0877827	0.000212618	0.0617563	0.954706	0.374511
TaCIPK15	Ta.4936.1.S1_at	4.55002	7.52637	5.93338	6.04453	6.32148	2.97635	1.38336	1.49452	1.77146	0.000356809	0.000145562	0.00027829	3.78088e-05
TaCIPK16	Ta.25921.1.A1_at	6.76867	8.47837	7.77478	7.2009	7.24041	1.70969	1.00611	0.432224	0.471733	0.000241798	0.00477401	0.0224423	0.0231439
TaCIPK17	TaAffx.3524.1.S1_at	2.61352	3.13575	2.65744	2.85256	2.71735	0.522236	0.0439237	0.239042	0.103833	0.0694462	0.345267	0.370029	0.15298
TaCIPK19	Ta.144.1.S1_at	5.39305	5.58876	5.55301	4.63199	5.83044	0.195711	0.159966	-0.761051	0.437396	0.564919	0.554363	0.197674	0.129484
TaCIPK21	TaAffx.71395.1.S1_at	4.64446	4.71172	5.2633	5.23992	4.88559	0.0672509	0.618839	0.595454	0.241125	0.713895	0.0234189	0.0317481	0.232685
TaCIPK23	Ta.5041.1.S1_at	6.8049	8.29184	6.91019	6.86505	6.69915	1.48695	0.105291	0.060159	-0.105747	2.15907e-06	0.279727	0.297027	0.330589
TaCIPK24	Ta.10449.2.S1_at	3.32743	3.10572	2.91163	2.96863	2.61225	-0.221715	-0.415808	-0.358805	-0.715188	0.27503	0.0741732	0.10652	0.0164688
TaCIPK25	Ta.10097.1.S1_at	6.93458	7.10493	8.33015	8.04927	7.5206	0.170347	1.39556	1.11468	0.586019	0.224812	0.000505754	0.00204041	0.0189911
TaCIPK26	Ta.16879.1.S1_at	5.27023	5.65648	5.27208	5.28654	4.98016	0.386244	0.00184896	0.0163056	-0.290076	0.0143367	0.966603	0.761732	0.122074
TaCIPK27	Ta.8465.1.S1_at	7.40084	10.619	9.13439	8.87962	9.11387	3.21812	1.73355	1.47878	1.71303	4.99855e-07	2.15262e-05	1.29577e-05	3.3402e-06
TaCIPK28	Ta.12156.1.A1_at	3.24791	2.95962	3.35483	3.30095	3.19524	-0.288286	0.106924	0.0530363	-0.0526702	0.245511	0.607555	0.8049	0.789881
TaCIPK30	Ta.10251.1.A1_at	4.62898	4.49553	4.30425	4.35318	4.23728	-0.133445	-0.324732	-0.275797	-0.391704	0.563629	0.0526835	0.0969583	0.0934441
TaCIPK31	TaAffx.106682.1.S1_at	6.30233	6.55036	5.64549	5.0436	4.94451	0.24803	-0.656836	-1.25873	-1.35782	0.240787	0.0423218	0.00469079	0.00471096
TaCIPK32	Ta.9589.1.S1_at	5.77021	5.22305	4.77288	4.22052	4.15787	-0.547167	-0.997331	-1.54969	-1.61234	0.0195101	0.00296408	0.000335086	0.00193034
C: Expression data in figure 3C
Genes	Probes	D0	D12	D24	A0	A12	A24	D12/D0	D24/D0	AR12/AR0	AR24/AR0	p-value D12/D0	p-value D24/D0	p-value AR12_AR0	p-value AR24_AR0
TaCBL1	Ta.5272.1.S1_a_at	11.4813	10.9136	11.2338	11.1778	11.1352	11.0982	-0.191667	-0.413	0.037	-0.0856667	0.0112489	0.112775	0.804406	0.649464
TaCBL2	Ta.28151.1.A1_at	8.95972	9.79162	9.72814	9.18943	10.288	10.5625	0.722667	1.179	1.52267	1.45967	0.0070323	0.00228053	3.26e-05	0.00271266
TaCBL3	TaAffx.2888.1.S1_at	8.84404	7.92961	7.47723	8.88252	7.49388	6.50056	-1.4	-0.723667	-1.132	-2.391	0.00177226	0.00710621	0.00108653	0.00228438
TaCBL4	TaAffx.65484.2.S1_at	4.43253	4.12125	4.05348	4.33533	4.22898	4.27446	-0.386	0.0826667	0.335333	-0.0783333	0.0658151	0.0321285	0.248247	0.464727
TaCBL6	Ta.7702.1.S1_at	10.4938	10.4669	10.8347	10.5526	10.3895	10.4195	0.346667	0.148667	0.0313333	-0.0996667	0.715254	0.0327065	0.00462464	0.232846
TaCBL7	Ta.26068.1.A1_at	4.54509	4.10022	4.35903	4.2162	4.06666	4.13835	-0.303333	-0.006	0.272	-0.12	0.11564	0.464404	0.588836	0.782469
TaCBL9	Ta.8539.1.S1_a_at	4.87355	5.43225	5.75631	5.15133	5.5705	5.33701	0.888	1.093	0.958	0.202	0.0119801	0.0187188	0.0149762	0.10159
TaCIPK2	Ta.9542.1.S1_x_at	10.9123	10.4838	10.3475	10.5855	11.5585	11.2733	-0.175667	-0.600333	1.224	0.739	0.0117534	0.00458361	0.0356501	0.0780612
TaCIPK3	TaAffx.102000.1.S1_at	5.41617	5.70821	5.83906	5.37884	5.95125	5.55156	0.783333	0.457667	1.05567	0.194667	0.188142	0.00683926	0.0563246	0.0305991
TaCIPK5	Ta.8400.2.S1_at	5.34549	5.05829	4.80192	5.25899	4.84259	4.88372	-0.252	-0.502	-0.386667	-0.399333	0.128036	0.0252603	0.0792308	0.101837
TaCIPK7	TaAffx.121170.1.S1_at	7.96786	11.8213	11.3985	8.28464	12.0752	11.6568	1.50567	0.202333	1.87333	0.437333	0.0057161	0.683245	0.0353844	0.251836
TaCIPK8	Ta.12443.1.A1_a_at	7.66583	8.40769	7.73992	7.62916	8.80418	8.00051	-0.0726667	-0.648667	-0.104333	-0.759333	0.0285142	0.00343937	0.0767869	0.0117232
TaCIPK9	Ta.451.1.S1_at	9.8866	9.56684	9.22281	9.95237	9.56803	9.1828	-0.100333	-0.955333	1.014	0.348	0.0414676	0.00341669	0.019036	0.296316
TaCIPK10	TaAffx.72706.1.A1_at	10.0399	9.60265	9.087	9.88987	10.5563	10.2127	1.555	0.606333	1.614	0.851667	0.00261381	0.0240818	0.000880671	0.0198468
TaCIPK11	Ta.5838.1.A1_at	4.01812	4.89213	4.70277	3.97816	4.99834	4.89587	-0.14	-0.207	-0.00633333	0.187	0.11653	0.0708548	0.000576605	0.0127201
TaCIPK12	Ta.25609.1.S1_at	8.4753	8.69768	7.71382	8.62641	8.04977	7.6369	0.465333	0.581667	-0.517	-0.629333	0.0240563	0.0552976	0.727153	0.0103614
TaCIPK14	Ta.4936.1.S1_at	7.87571	7.10992	6.93965	8.06481	8.08865	7.60995	-0.374667	-0.943333	0.454333	-0.447333	0.000283608	0.000727938	8.46e-05	0.000618956
TaCIPK15	Ta.25921.1.A1_at	5.39205	7.64578	7.58312	5.5681	8.93906	8.52051	2.52067	2.024	3.76533	2.93333	1.77e-06	0.000455122	0.00246469	0.00376586
TaCIPK16	TaAffx.3524.1.S1_at	8.2511	10.4965	10.0415	8.29768	10.5692	9.75884	2.492	1.78233	2.58267	1.56767	0.0466902	0.00340176	5.69e-06	0.662445
TaCIPK17	Ta.144.1.S1_at	3.73177	4.79477	4.24269	3.83264	5.83489	3.88227	1.74	0.408667	2.59733	0.0903333	0.218678	0.0468883	0.122648	0.173612
TaCIPK21	TaAffx.71395.1.S1_at	6.54123	5.76297	6.37758	7.01129	6.00859	7.17282	1.453	-0.178	2.35833	0.116	0.00831261	0.619661	0.0144413	0.477047
TaCIPK23	Ta.5041.1.S1_at	9.00418	9.02896	8.95993	9.12547	9.6988	9.46791	0.102333	-0.00166667	0.654	0.373667	0.862449	0.851794	0.0249432	0.159201
TaCIPK24	Ta.10449.2.S1_at	5.02322	4.79484	4.69561	4.6641	4.92625	4.58698	0.427667	-0.340667	0.822667	-0.0876667	0.25054	0.145885	0.211729	0.644292
TaCIPK25	Ta.10097.1.S1_at	8.62514	8.78752	8.95658	8.31492	9.9583	9.99896	0.578	0.323667	1.97867	1.691	0.0846268	0.0118966	0.00186055	0.00429051
TaCIPK26	Ta.16879.1.S1_at	7.17238	6.95711	6.81938	6.92461	6.95535	6.80159	0.03	-0.365	0.249	-0.121333	0.306155	0.143404	0.755154	0.314224
TaCIPK27	Ta.8465.1.S1_at	8.21504	12.039	11.4642	8.57152	12.0027	11.7757	4.11967	3.30533	3.66033	3.23667	0.00043675	5.69e-05	3.91e-05	0.000442296
TaCIPK28	Ta.12156.1.A1_at	4.64993	4.47572	4.43563	4.55405	4.46065	4.62025	-0.14	-0.207	-0.00633333	0.187	0.333435	0.264375	0.336918	0.617656
TaCIPK30	Ta.10251.1.A1_at	6.24136	6.0586	6.03908	6.28728	6.02259	6.15148	0.0616667	-0.249	-0.0516667	-0.143333	0.131807	0.0396303	0.0544431	0.0893987
TaCIPK31	TaAffx.106682.1.S1_at	7.75425	9.81587	8.94934	7.20001	10.471	9.06446	2.10133	1.134	3.34667	1.895	0.0578735	0.144593	1.93e-05	0.0931094
TaCIPK32	Ta.9589.1.S1_at	8.04558	7.72592	7.08944	7.42526	8.326	7.33576	-0.032	-1.017	1.202	-0.062	0.297364	0.0412361	0.0304639	0.828636
